# Supplementary material for: Reconstruction of the transcriptional regulatory networks in the kidney of desert-adapted species
Source: Commun Biol. 2025 Nov 28;8:1719. doi: 10.1038/s42003-025-09124-2 (PMC12663168; doi:10.1038/s42003-025-09124-2)
Supplement: Supplementary file 2 — Supplementary Data 1 [file 42003_2025_9124_MOESM2_ESM.xlsx]

## Sheet: ArabianC_Cortex_DE TFs
Arabian camel_Cortex_DE TFs. List of all differentually expressed transcription factors identified in the cortex of the one-humped Arabian camel.
ensembl_gene_id	external_gene_name
ENSCDRG00005005138	ALX1
ENSCDRG00005006045	BCL3
ENSCDRG00005007418	BCL6
ENSCDRG00005017685	CREB3L4
ENSCDRG00005017204	E2F5
ENSCDRG00005019714	ELK3
ENSCDRG00005001673	ESRRB
ENSCDRG00005004646	ETV5
ENSCDRG00005018918	FLI1
ENSCDRG00005008193	FOSB
ENSCDRG00005018700	FOXK1
ENSCDRG00005016475	FOXO4
ENSCDRG00005012750	GCM1
ENSCDRG00005009504	HIC1
ENSCDRG00005009598	HNF1B
ENSCDRG00005004419	HOXC8
ENSCDRG00005012067	LEF1
ENSCDRG00005011815	MAFF
ENSCDRG00005008797	MAFG
ENSCDRG00005005140	MYC
ENSCDRG00005019536	MYRFL
ENSCDRG00005020552	NFX1
ENSCDRG00005004031	Novel gene
ENSCDRG00005021288	POU2F3
ENSCDRG00005008667	PPARD
ENSCDRG00005017141	PPARG
ENSCDRG00005020433	SREBF1
ENSCDRG00005017051	STAT6
ENSCDRG00005006601	TEAD2
ENSCDRG00005008998	TEAD3
ENSCDRG00005009411	TFDP2
ENSCDRG00005006139	THRA
ENSCDRG00005008565	TSC22D1
ENSCDRG00005011877	VDR

## Sheet: ArabianC_Cortex_DehVsCon_DE TF
Arabian camel_Cortex_DehVsCon_DE TFs. List of all differentually expressed transcription factors identified in the cortex of the one-humped Arabian camel during dehydration compared to controls.
ensembl_gene_id	external_gene_name
ENSCDRG00005004031	Novel gene
ENSCDRG00005008667	PPARD
ENSCDRG00005009598	HNF1B
ENSCDRG00005006139	THRA
ENSCDRG00005017141	PPARG
ENSCDRG00005005140	MYC
ENSCDRG00005007418	BCL6
ENSCDRG00005006601	TEAD2
ENSCDRG00005009411	TFDP2
ENSCDRG00005017204	E2F5
ENSCDRG00005008998	TEAD3
ENSCDRG00005004419	HOXC8
ENSCDRG00005001673	ESRRB
ENSCDRG00005019536	MYRFL
ENSCDRG00005004646	ETV5
ENSCDRG00005011815	MAFF
ENSCDRG00005005138	ALX1
ENSCDRG00005021288	POU2F3
ENSCDRG00005012750	GCM1

## Sheet: ArabianC_Cortex_RehVsCon_DE TF
Arabian camel_Cortex_RehVsCon_DE TFs. List of all differentually expressed transcription factors identified in the cortex of the one-humped Arabian camel during rehydration compared to controls.
ensembl_gene_id	external_gene_name
ENSCDRG00005006045	BCL3
ENSCDRG00005007418	BCL6
ENSCDRG00005005140	MYC
ENSCDRG00005011877	VDR

## Sheet: ArabianC_Cortex_RehVsDeh_DE TF
Arabian camel_Cortex_RehVsDeh_DE TFs. List of all differentually expressed transcription factors identified in the cortex of the one-humped Arabian camel during rehydration compared to dehydration.
ensembl_gene_id	external_gene_name
ENSCDRG00005001673	ESRRB
ENSCDRG00005004031	Novel gene
ENSCDRG00005004419	HOXC8
ENSCDRG00005006139	THRA
ENSCDRG00005008193	FOSB
ENSCDRG00005008565	TSC22D1
ENSCDRG00005008797	MAFG
ENSCDRG00005009504	HIC1
ENSCDRG00005009598	HNF1B
ENSCDRG00005012067	LEF1
ENSCDRG00005016475	FOXO4
ENSCDRG00005017051	STAT6
ENSCDRG00005017141	PPARG
ENSCDRG00005017204	E2F5
ENSCDRG00005017685	CREB3L4
ENSCDRG00005018700	FOXK1
ENSCDRG00005018918	FLI1
ENSCDRG00005019536	MYRFL
ENSCDRG00005019714	ELK3
ENSCDRG00005020433	SREBF1
ENSCDRG00005020552	NFX1

## Sheet: ArabianC_Cortex_DE TFs_Overlaps
Arabian camel_Cortex_DE TFs_Overlap between conditions. List of all differentually expressed transcription factors identified in the cortex of the one-humped Arabian camel which overlapped across multiple conditions.
Overlap DehVsCon and RehVsCon		Overlap DehVsCon and RehVsDeh		Overlap RehVsCon and RehVsDeh		Overlap all 3 conditions
ensembl_gene_id	external_gene_name	ensembl_gene_id	external_gene_name	ensembl_gene_id	external_gene_name	ensembl_gene_id	external_gene_name
ENSCDRG00005005140	MYC	ENSCDRG00005004031	Novel gene	non identified	non identified	non identified	non identified
ENSCDRG00005007418	BCL6	ENSCDRG00005009598	HNF1B
		ENSCDRG00005006139	THRA
		ENSCDRG00005017141	PPARG
		ENSCDRG00005017204	E2F5
		ENSCDRG00005004419	HOXC8
		ENSCDRG00005001673	ESRRB
		ENSCDRG00005019536	MYRFL

## Sheet: ArabianC_Med_DE TF
Arabian camel_Medulla_DE TFs. List of all differentually expressed transcription factors identified in the medulla of the one-humped Arabian camel.
ensembl_gene_id	external_gene_name
ENSCDRG00005017654	ARNT2
ENSCDRG00005016686	CREM
ENSCDRG00005002166	DBP
ENSCDRG00005017204	E2F5
ENSCDRG00005018918	FLI1
ENSCDRG00005018700	FOXK1
ENSCDRG00005016769	FOXP4
ENSCDRG00005010903	GATA2
ENSCDRG00005005650	GPBP1
ENSCDRG00005019536	MYRFL
ENSCDRG00005016364	NKX3-1
ENSCDRG00005004031	Novel gene
ENSCDRG00005020214	NR2C1
ENSCDRG00005008667	PPARD
ENSCDRG00005004406	RXRG
ENSCDRG00005020433	SREBF1
ENSCDRG00005003590	SREBF2
ENSCDRG00005014639	STAT4
ENSCDRG00005017528	TFAP2C
ENSCDRG00005009237	TP53
ENSCDRG00005003563	ZBTB17
ENSCDRG00005002334	ZNF219

## Sheet: ArabianC_Med_DehVsCon_DE TF
Arabian camel_Medulla__DehVsCon_DE TFs. List of all differentually expressed transcription factors identified in the medulla of the one-humped Arabian camel during dehydration compared to controls.
ensembl_gene_id	external_gene_name
ENSCDRG00005003590	SREBF2
ENSCDRG00005009237	TP53
ENSCDRG00005004406	RXRG
ENSCDRG00005020214	NR2C1
ENSCDRG00005019536	MYRFL
ENSCDRG00005004031	Novel gene
ENSCDRG00005002166	DBP

## Sheet: ArabianC_Med_RehVsCon_DE TF
Arabian camel_Medulla__RehVsCon_DE TFs. List of all differentually expressed transcription factors identified in the medulla of the one-humped Arabian camel during rehydration compared to controls.
ensembl_gene_id	external_gene_name
ENSCDRG00005004031	Novel gene
ENSCDRG00005016769	FOXP4
ENSCDRG00005003563	ZBTB17
ENSCDRG00005002334	ZNF219

## Sheet: ArabianC_Med_RehVsDeh_DE TF
Arabian camel_Medulla__RehVsDeh_DE TFs. List of all differentually expressed transcription factors identified in the medulla of the one-humped Arabian camel during rehydration compared to dehydration.
ensembl_gene_id	external_gene_name
ENSCDRG00005017654	ARNT2
ENSCDRG00005016686	CREM
ENSCDRG00005017204	E2F5
ENSCDRG00005004031	Novel gene
ENSCDRG00005018918	FLI1
ENSCDRG00005018700	FOXK1
ENSCDRG00005010903	GATA2
ENSCDRG00005005650	GPBP1
ENSCDRG00005019536	MYRFL
ENSCDRG00005016364	NKX3-1
ENSCDRG00005020214	NR2C1
ENSCDRG00005008667	PPARD
ENSCDRG00005020433	SREBF1
ENSCDRG00005003590	SREBF2
ENSCDRG00005014639	STAT4
ENSCDRG00005017528	TFAP2C
ENSCDRG00005003563	ZBTB17
ENSCDRG00005002334	ZNF219

## Sheet: ArabianC_Med_DE TFs_Overlaps
Arabian camel_Medulla_DE TFs_Overlap between conditions. List of all differentually expressed transcription factors identified in the medulla of the one-humped Arabian camel which overlapped across multiple conditions.
Overlap DehVsCon and RehVsCon		Overlap DehVsCon and RehVsDeh		Overlap RehVsCon and RehVsDeh		Overlap all 3 conditions
ensembl_gene_id	external_gene_name	ensembl_gene_id	external_gene_name	ensembl_gene_id	external_gene_name	ensembl_gene_id	external_gene_name
non identified	non identified	ENSCDRG00005003590	SREBF2	ENSCDRG00005003563	ZBTB17	ENSCDRG00005004031	Novel gene
		ENSCDRG00005020214	NR2C1	ENSCDRG00005002334	ZNF219
		ENSCDRG00005019536	MYRFL

[truncated: 7 more sheets: Jerboa_Kidney_DE TF, Jerboa_Kidney_DehVsCon_DE TF, Jerboa_Kidney_RehVsCon_DE TF, Jerboa_Kidney_RehVsDeh_DE TF, Jerboa_Kidney_DE TFs_Overlaps, OliveM_Kidney_DE TF, Multi-species Overlapping DE TF]
