# Supplementary material for: Reconstruction of the transcriptional regulatory networks in the kidney of desert-adapted species
Source: Commun Biol. 2025 Nov 28;8:1719. doi: 10.1038/s42003-025-09124-2 (PMC12663168; doi:10.1038/s42003-025-09124-2)
Supplement: Supplementary file 3 — Supplementary Data 2 [file 42003_2025_9124_MOESM3_ESM.xlsx]

## Sheet: Regulon index
Regulon index
Index of all significantly enriched regulons identified using the RTN analyses with their corresponding Ensembl ID and the description of the transcription factor that regulates the gene set. nan denotes that Ensemble IDs are not available for that gene in a specific species. Please, take into account that ID conversions where done using the Mus musculus as reference, therefore there may be a few…
Gene name	Ensembl gene ID_Arabian camel	Ensembl gene ID_Jerboa	Ensembl gene ID_Mouse	Description
Aff3	nan	ENSJJAG00000013155	ENSMUSG00000037138	AF4/FMR2 family, member 3 [Source:MGI Symbol;Acc:MGI:106927]
Ahctf1	ENSCDRG00005008653	ENSJJAG00000015815	ENSMUSG00000026491	AT hook containing transcription factor 1 [Source:MGI Symbol;Acc:MGI:1915033]
Alx4	ENSCDRG00005012645	ENSJJAG00000014358	ENSMUSG00000040310	aristaless-like homeobox 4 [Source:MGI Symbol;Acc:MGI:108359]
Ar	ENSCDRG00005013801	ENSJJAG00000017196	ENSMUSG00000046532	androgen receptor [Source:MGI Symbol;Acc:MGI:88064]
Arnt	ENSCDRG00005017808	nan	ENSMUSG00000015522	aryl hydrocarbon receptor nuclear translocator [Source:MGI Symbol;Acc:MGI:88071]
Arnt2	ENSCDRG00005017654	ENSJJAG00000014016	ENSMUSG00000015709	aryl hydrocarbon receptor nuclear translocator 2 [Source:MGI Symbol;Acc:MGI:107188]
Atf1	ENSCDRG00005004036	nan	ENSMUSG00000023027	activating transcription factor 1 [Source:MGI Symbol;Acc:MGI:1298366]
Atf2	ENSCDRG00005002159	ENSJJAG00000015836	ENSMUSG00000027104	activating transcription factor 2 [Source:MGI Symbol;Acc:MGI:109349]
Atf3	ENSCDRG00005018313	ENSJJAG00000017443	ENSMUSG00000026628	activating transcription factor 3 [Source:MGI Symbol;Acc:MGI:109384]
Atf6	ENSCDRG00005018223	ENSJJAG00000020891	ENSMUSG00000026663	activating transcription factor 6 [Source:MGI Symbol;Acc:MGI:1926157]
Atf7	ENSCDRG00005004669	ENSJJAG00000014294	ENSMUSG00000099083	activating transcription factor 7 [Source:MGI Symbol;Acc:MGI:2443472]
Bach1	ENSCDRG00005001237	ENSJJAG00000011635	ENSMUSG00000025612	BTB and CNC homology 1, basic leucine zipper transcription factor 1 [Source:MGI Symbol;Acc:MGI:894680]
Bcl3	ENSCDRG00005006045	ENSJJAG00000017630	ENSMUSG00000053175	B cell leukemia/lymphoma 3 [Source:MGI Symbol;Acc:MGI:88140]
Bcl6	ENSCDRG00005007418	ENSJJAG00000017558	ENSMUSG00000022508	B cell leukemia/lymphoma 6 [Source:MGI Symbol;Acc:MGI:107187]
Bmal1	ENSCDRG00005018014	ENSJJAG00000018760	ENSMUSG00000055116	basic helix-loop-helix ARNT like 1 [Source:MGI Symbol;Acc:MGI:1096381]
Carf	ENSCDRG00005019098	ENSJJAG00000014072	ENSMUSG00000026017	calcium response factor [Source:MGI Symbol;Acc:MGI:2182269]
Cebpe	ENSCDRG00005009995	ENSJJAG00000000275	ENSMUSG00000052435	CCAAT/enhancer binding protein (C/EBP), epsilon [Source:MGI Symbol;Acc:MGI:103572]
Cebpg	ENSCDRG00005017885	ENSJJAG00000009499	ENSMUSG00000056216	CCAAT/enhancer binding protein (C/EBP), gamma [Source:MGI Symbol;Acc:MGI:104982]
Clock	ENSCDRG00005002007	ENSJJAG00000022276	ENSMUSG00000029238	circadian locomotor output cycles kaput [Source:MGI Symbol;Acc:MGI:99698]
Creb1	ENSCDRG00005016249	ENSJJAG00000013846	ENSMUSG00000025958	cAMP responsive element binding protein 1 [Source:MGI Symbol;Acc:MGI:88494]
Creb3	nan	ENSJJAG00000003441	ENSMUSG00000028466	cAMP responsive element binding protein 3 [Source:MGI Symbol;Acc:MGI:99946]
Creb3l2	ENSCDRG00005002405	ENSJJAG00000021391	ENSMUSG00000038648	cAMP responsive element binding protein 3-like 2 [Source:MGI Symbol;Acc:MGI:2442695]
Crebl2	ENSCDRG00005010141	ENSJJAG00000011909	ENSMUSG00000032652	cAMP responsive element binding protein-like 2 [Source:MGI Symbol;Acc:MGI:1889385]
Crebrf	ENSCDRG00005005000	ENSJJAG00000016719	ENSMUSG00000048249	CREB3 regulatory factor [Source:MGI Symbol;Acc:MGI:1924378]
Csrnp2	ENSCDRG00005003407	ENSJJAG00000017839	ENSMUSG00000044636	cysteine-serine-rich nuclear protein 2 [Source:MGI Symbol;Acc:MGI:2386852]
Csrnp3	ENSCDRG00005005352	ENSJJAG00000019404	ENSMUSG00000044647	cysteine-serine-rich nuclear protein 3 [Source:MGI Symbol;Acc:MGI:1925021]
Ctcf	ENSCDRG00005013383	ENSJJAG00000021190	ENSMUSG00000005698	CCCTC-binding factor [Source:MGI Symbol;Acc:MGI:109447]
Dach1	ENSCDRG00005003598	ENSJJAG00000000600	ENSMUSG00000055639	dachshund family transcription factor 1 [Source:MGI Symbol;Acc:MGI:1277991]
Ddit3	ENSCDRG00005018924	ENSJJAG00000011845	ENSMUSG00000025408	DNA-damage inducible transcript 3 [Source:MGI Symbol;Acc:MGI:109247]
E2f4	ENSCDRG00005009938	nan	ENSMUSG00000116429	E2F transcription factor 4 [Source:MGI Symbol;Acc:MGI:103012]
E2f5	ENSCDRG00005017204	ENSJJAG00000019403	ENSMUSG00000014859	E2F transcription factor 5 [Source:MGI Symbol;Acc:MGI:105091]
E2f6	ENSCDRG00005003569	ENSJJAG00000023699	ENSMUSG00000027552	E2F transcription factor 6 [Source:MGI Symbol;Acc:MGI:1354159]
Ebf1	nan	ENSJJAG00000003456	ENSMUSG00000057469	early B cell factor 1 [Source:MGI Symbol;Acc:MGI:95275]
Ebf2	ENSCDRG00005018634	ENSJJAG00000018635	ENSMUSG00000057098	early B cell factor 2 [Source:MGI Symbol;Acc:MGI:894332]
Ehf	ENSCDRG00005017510	ENSJJAG00000023839	ENSMUSG00000022053	ets homologous factor [Source:MGI Symbol;Acc:MGI:1270840]
Elf1	ENSCDRG00005011557	ENSJJAG00000018266	ENSMUSG00000012350	E74 like ETS transcription factor 1 [Source:MGI Symbol;Acc:MGI:107180]
Elf2	ENSCDRG00005001499	ENSJJAG00000001703	ENSMUSG00000036461	E74-like factor 2 [Source:MGI Symbol;Acc:MGI:1916507]
Elf4	ENSCDRG00005008816	ENSJJAG00000019031	ENSMUSG00000037174	E74-like factor 4 (ets domain transcription factor) [Source:MGI Symbol;Acc:MGI:1928377]
Elf5	ENSCDRG00005017592	ENSJJAG00000003357	ENSMUSG00000031103	E74-like factor 5 [Source:MGI Symbol;Acc:MGI:1335079]
Elk1	ENSCDRG00005016075	ENSJJAG00000010296	ENSMUSG00000027186	ELK1, member of ETS oncogene family [Source:MGI Symbol;Acc:MGI:101833]
Elk3	ENSCDRG00005019714	ENSJJAG00000010853	ENSMUSG00000009406	ELK3, member of ETS oncogene family [Source:MGI Symbol;Acc:MGI:101762]
Elk4	ENSCDRG00005012052	ENSJJAG00000006390	ENSMUSG00000008398	ELK4, member of ETS oncogene family [Source:MGI Symbol;Acc:MGI:102853]
Epas1	ENSCDRG00005022302	ENSJJAG00000023176	ENSMUSG00000026436	endothelial PAS domain protein 1 [Source:MGI Symbol;Acc:MGI:109169]
Erg	ENSCDRG00005007389	ENSJJAG00000024273	ENSMUSG00000024140	ETS transcription factor [Source:MGI Symbol;Acc:MGI:95415]
Esrrb	ENSCDRG00005001673	ENSJJAG00000007076	ENSMUSG00000040732	estrogen related receptor, beta [Source:MGI Symbol;Acc:MGI:1346832]
Esrrg	ENSCDRG00005016328	ENSJJAG00000012656	ENSMUSG00000021255	estrogen-related receptor gamma [Source:MGI Symbol;Acc:MGI:1347056]
Ets1	ENSCDRG00005018815	ENSJJAG00000011471	ENSMUSG00000026610	E26 avian leukemia oncogene 1, 5' domain [Source:MGI Symbol;Acc:MGI:95455]
Ets2	ENSCDRG00005007775	ENSJJAG00000000366	ENSMUSG00000032035	E26 avian leukemia oncogene 2, 3' domain [Source:MGI Symbol;Acc:MGI:95456]
Etv3	ENSCDRG00005016674	ENSJJAG00000017438	ENSMUSG00000022895	ets variant 3 [Source:MGI Symbol;Acc:MGI:1350926]
Etv5	ENSCDRG00005004646	ENSJJAG00000008806	ENSMUSG00000003382	ets variant 5 [Source:MGI Symbol;Acc:MGI:1096867]
Etv6	ENSCDRG00005009633	ENSJJAG00000015987	ENSMUSG00000013089	ets variant 6 [Source:MGI Symbol;Acc:MGI:109336]
Foxa1	ENSCDRG00005018167	ENSJJAG00000000995	ENSMUSG00000030199	forkhead box A1 [Source:MGI Symbol;Acc:MGI:1347472]
Foxa2	ENSCDRG00005019700	ENSJJAG00000023228	ENSMUSG00000035451	forkhead box A2 [Source:MGI Symbol;Acc:MGI:1347476]
Foxc1	nan	ENSJJAG00000015833	ENSMUSG00000037025	forkhead box C1 [Source:MGI Symbol;Acc:MGI:1347466]
Foxf2	nan	ENSJJAG00000017530	ENSMUSG00000050295	forkhead box F2 [Source:MGI Symbol;Acc:MGI:1347479]
Foxj1	ENSCDRG00005004099	ENSJJAG00000013387	ENSMUSG00000038402	forkhead box J1 [Source:MGI Symbol;Acc:MGI:1347474]
Foxj2	ENSCDRG00005021338	ENSJJAG00000010589	ENSMUSG00000034227	forkhead box J2 [Source:MGI Symbol;Acc:MGI:1926805]
Foxj3	ENSCDRG00005015630	ENSJJAG00000018049	ENSMUSG00000003154	forkhead box J3 [Source:MGI Symbol;Acc:MGI:2443432]
Foxk1	ENSCDRG00005018700	ENSJJAG00000013688	ENSMUSG00000032998	forkhead box K1 [Source:MGI Symbol;Acc:MGI:1347488]
Foxk2	ENSCDRG00005009467	ENSJJAG00000003537	ENSMUSG00000056493	forkhead box K2 [Source:MGI Symbol;Acc:MGI:1916087]
Foxn2	ENSCDRG00005022381	nan	ENSMUSG00000039275	forkhead box N2 [Source:MGI Symbol;Acc:MGI:1347478]
Foxn3	ENSCDRG00005004025	ENSJJAG00000018954	ENSMUSG00000034998	forkhead box N3 [Source:MGI Symbol;Acc:MGI:1918625]
Foxn4	ENSCDRG00005010498	ENSJJAG00000010809	ENSMUSG00000033713	forkhead box N4 [Source:MGI Symbol;Acc:MGI:2151057]
Foxo1	ENSCDRG00005021563	ENSJJAG00000011243	ENSMUSG00000042002	forkhead box O1 [Source:MGI Symbol;Acc:MGI:1890077]
Foxo3	ENSCDRG00005008617	ENSJJAG00000002701	ENSMUSG00000044167	forkhead box O3 [Source:MGI Symbol;Acc:MGI:1890081]
Foxo4	ENSCDRG00005016475	ENSJJAG00000013280	ENSMUSG00000048756	forkhead box O4 [Source:MGI Symbol;Acc:MGI:1891915]
Foxp1	ENSCDRG00005003812	ENSJJAG00000022621	ENSMUSG00000042903	forkhead box P1 [Source:MGI Symbol;Acc:MGI:1914004]
Gabpa	ENSCDRG00005000423	ENSJJAG00000018131	ENSMUSG00000030067	GA repeat binding protein, alpha [Source:MGI Symbol;Acc:MGI:95610]
Gata4	ENSCDRG00005010642	ENSJJAG00000019146	ENSMUSG00000008976	GATA binding protein 4 [Source:MGI Symbol;Acc:MGI:95664]
Grhl2	ENSCDRG00005015641	ENSJJAG00000021484	ENSMUSG00000021944	grainyhead like transcription factor 2 [Source:MGI Symbol;Acc:MGI:2182543]
Gtf2i	ENSCDRG00005017614	ENSJJAG00000014682	ENSMUSG00000022286	general transcription factor II I [Source:MGI Symbol;Acc:MGI:1202722]
Gtf2ird1	ENSCDRG00005018072	ENSJJAG00000009277	ENSMUSG00000060261	general transcription factor II I repeat domain-containing 1 [Source:MGI Symbol;Acc:MGI:1861942]
Hes6	ENSCDRG00005016419	ENSJJAG00000008727	ENSMUSG00000023079	hairy and enhancer of split 6 [Source:MGI Symbol;Acc:MGI:1859852]
Hey2	ENSCDRG00005001524	ENSJJAG00000003822	ENSMUSG00000067071	hairy/enhancer-of-split related with YRPW motif 2 [Source:MGI Symbol;Acc:MGI:1341884]
Heyl	ENSCDRG00005012353	ENSJJAG00000015899	ENSMUSG00000019789	hairy/enhancer-of-split related with YRPW motif-like [Source:MGI Symbol;Acc:MGI:1860511]
Hif1a	ENSCDRG00005000138	ENSJJAG00000001491	ENSMUSG00000032744	hypoxia inducible factor 1, alpha subunit [Source:MGI Symbol;Acc:MGI:106918]
Hnf1a	ENSCDRG00005019223	ENSJJAG00000000462	ENSMUSG00000021109	HNF1 homeobox A [Source:MGI Symbol;Acc:MGI:98504]
Hnf1b	ENSCDRG00005009598	ENSJJAG00000011207	ENSMUSG00000029556	HNF1 homeobox B [Source:MGI Symbol;Acc:MGI:98505]
Hnf4a	ENSCDRG00005013135	ENSJJAG00000020210	ENSMUSG00000020679	hepatic nuclear factor 4, alpha [Source:MGI Symbol;Acc:MGI:109128]
Hnf4g	ENSCDRG00005013295	ENSJJAG00000024184	ENSMUSG00000017950	hepatocyte nuclear factor 4, gamma [Source:MGI Symbol;Acc:MGI:1353604]
Hoxa2	nan	ENSJJAG00000021712	ENSMUSG00000017688	homeobox A2 [Source:MGI Symbol;Acc:MGI:96174]
Hoxa3	ENSCDRG00005000976	ENSJJAG00000014001	ENSMUSG00000014704	homeobox A3 [Source:MGI Symbol;Acc:MGI:96175]
Hoxa5	ENSCDRG00005001022	ENSJJAG00000011757	ENSMUSG00000079560	homeobox A5 [Source:MGI Symbol;Acc:MGI:96177]
Hoxb6	ENSCDRG00005018029	ENSJJAG00000000997	ENSMUSG00000038253	homeobox B6 [Source:MGI Symbol;Acc:MGI:96187]
Hoxd3	ENSCDRG00005002512	nan	ENSMUSG00000000690	homeobox D3 [Source:MGI Symbol;Acc:MGI:96207]
Hsf1	ENSCDRG00005016892	ENSJJAG00000024049	ENSMUSG00000079277	heat shock factor 1 [Source:MGI Symbol;Acc:MGI:96238]
Irf1	ENSCDRG00005003873	ENSJJAG00000018240	ENSMUSG00000022556	interferon regulatory factor 1 [Source:MGI Symbol;Acc:MGI:96590]
Irf5	ENSCDRG00005009623	ENSJJAG00000018231	ENSMUSG00000018899	interferon regulatory factor 5 [Source:MGI Symbol;Acc:MGI:1350924]
Irf6	ENSCDRG00005019267	ENSJJAG00000023787	ENSMUSG00000029771	interferon regulatory factor 6 [Source:MGI Symbol;Acc:MGI:1859211]
Irf8	ENSCDRG00005010228	ENSJJAG00000022546	ENSMUSG00000026638	interferon regulatory factor 8 [Source:MGI Symbol;Acc:MGI:96395]
Irf9	ENSCDRG00005016598	nan	ENSMUSG00000041515	interferon regulatory factor 9 [Source:MGI Symbol;Acc:MGI:107587]
Jun	ENSCDRG00005014307	ENSJJAG00000001078	ENSMUSG00000002325	jun proto-oncogene [Source:MGI Symbol;Acc:MGI:96646]
Klf11	ENSCDRG00005021426	nan	ENSMUSG00000052684	Kruppel-like transcription factor 11 [Source:MGI Symbol;Acc:MGI:2653368]
Klf12	ENSCDRG00005004291	ENSJJAG00000020757	ENSMUSG00000020653	Kruppel-like transcription factor 12 [Source:MGI Symbol;Acc:MGI:1333796]
Klf15	ENSCDRG00005017650	ENSJJAG00000012086	ENSMUSG00000072294	Kruppel-like transcription factor 15 [Source:MGI Symbol;Acc:MGI:1929988]
Klf5	ENSCDRG00005004273	ENSJJAG00000019003	ENSMUSG00000030087	Kruppel-like transcription factor 5 [Source:MGI Symbol;Acc:MGI:1338056]
Maff	ENSCDRG00005011815	ENSJJAG00000017200	ENSMUSG00000005148	v-maf musculoaponeurotic fibrosarcoma oncogene family, protein F (avian) [Source:MGI Symbol;Acc:MGI:96910]
Mafg	ENSCDRG00005008797	ENSJJAG00000009755	ENSMUSG00000042622	v-maf musculoaponeurotic fibrosarcoma oncogene family, protein G (avian) [Source:MGI Symbol;Acc:MGI:96911]
Mafk	ENSCDRG00005017684	ENSJJAG00000021515	ENSMUSG00000051510	v-maf musculoaponeurotic fibrosarcoma oncogene family, protein K (avian) [Source:MGI Symbol;Acc:MGI:99951]
Mecom	ENSCDRG00005004370	ENSJJAG00000007180	ENSMUSG00000018143	MDS1 and EVI1 complex locus [Source:MGI Symbol;Acc:MGI:95457]
Mecp2	ENSCDRG00005011374	ENSJJAG00000022463	ENSMUSG00000027684	methyl CpG binding protein 2 [Source:MGI Symbol;Acc:MGI:99918]
Mef2a	ENSCDRG00005019509	ENSJJAG00000002371	ENSMUSG00000031393	myocyte enhancer factor 2A [Source:MGI Symbol;Acc:MGI:99532]
Meox1	ENSCDRG00005012880	ENSJJAG00000016085	ENSMUSG00000030557	mesenchyme homeobox 1 [Source:MGI Symbol;Acc:MGI:103220]
Mga	ENSCDRG00005019811	ENSJJAG00000004832	ENSMUSG00000001493	MAX gene associated [Source:MGI Symbol;Acc:MGI:1352483]
Mitf	ENSCDRG00005003570	ENSJJAG00000018472	ENSMUSG00000033943	melanogenesis associated transcription factor [Source:MGI Symbol;Acc:MGI:104554]
Mnt	ENSCDRG00005008357	ENSJJAG00000018474	ENSMUSG00000035158	max binding protein [Source:MGI Symbol;Acc:MGI:109150]
Mtf1	ENSCDRG00005010175	ENSJJAG00000012657	ENSMUSG00000000282	metal response element binding transcription factor 1 [Source:MGI Symbol;Acc:MGI:101786]
Mycl	ENSCDRG00005013289	ENSJJAG00000011159	ENSMUSG00000028890	v-myc avian myelocytomatosis viral oncogene lung carcinoma derived [Source:MGI Symbol;Acc:MGI:96799]
Myog	ENSCDRG00005022070	ENSJJAG00000013746	ENSMUSG00000028654	myogenin [Source:MGI Symbol;Acc:MGI:97276]
Mypop	ENSCDRG00005011260	ENSJJAG00000007992	ENSMUSG00000026459	Myb-related transcription factor, partner of profilin [Source:MGI Symbol;Acc:MGI:2446472]
Myrf	ENSCDRG00005007517	ENSJJAG00000010756	ENSMUSG00000048481	myelin regulatory factor [Source:MGI Symbol;Acc:MGI:2684944]
Nfat5	ENSCDRG00005019020	ENSJJAG00000011385	ENSMUSG00000036098	nuclear factor of activated T cells 5 [Source:MGI Symbol;Acc:MGI:1859333]
Nfatc3	ENSCDRG00005017009	ENSJJAG00000003248	ENSMUSG00000003847	nuclear factor of activated T cells, cytoplasmic, calcineurin dependent 3 [Source:MGI Symbol;Acc:MGI:103296]
Nfe2l1	ENSCDRG00005018357	ENSJJAG00000006432	ENSMUSG00000031902	nuclear factor, erythroid derived 2,-like 1 [Source:MGI Symbol;Acc:MGI:99421]
Nfia	ENSCDRG00005015494	ENSJJAG00000012495	ENSMUSG00000038615	nuclear factor I/A [Source:MGI Symbol;Acc:MGI:108056]
Nfic	ENSCDRG00005006280	ENSJJAG00000014906	ENSMUSG00000028565	nuclear factor I/C [Source:MGI Symbol;Acc:MGI:109591]
Nfix	ENSCDRG00005022174	ENSJJAG00000012047	ENSMUSG00000055053	nuclear factor I/X [Source:MGI Symbol;Acc:MGI:97311]
Nfkb1	ENSCDRG00005016500	ENSJJAG00000015958	ENSMUSG00000001911	nuclear factor of kappa light polypeptide gene enhancer in B cells 1, p105 [Source:MGI Symbol;Acc:MGI:97312]
Nfx1	ENSCDRG00005020552	ENSJJAG00000023303	ENSMUSG00000028163	nuclear transcription factor, X-box binding 1 [Source:MGI Symbol;Acc:MGI:1921414]
Nfya	ENSCDRG00005016192	ENSJJAG00000017507	ENSMUSG00000028423	nuclear transcription factor-Y alpha [Source:MGI Symbol;Acc:MGI:97316]
Nkx2-1	ENSCDRG00005017830	ENSJJAG00000013468	ENSMUSG00000023994	NK2 homeobox 1 [Source:MGI Symbol;Acc:MGI:108067]
Nkx2-5	ENSCDRG00005004925	ENSJJAG00000015156	ENSMUSG00000001496	NK2 homeobox 5 [Source:MGI Symbol;Acc:MGI:97350]
Nkx6-2	ENSCDRG00005002826	ENSJJAG00000018842	ENSMUSG00000015579	NK6 homeobox 2 [Source:MGI Symbol;Acc:MGI:1352738]
Nobox	ENSCDRG00005008289	ENSJJAG00000017542	ENSMUSG00000041309	NOBOX oogenesis homeobox [Source:MGI Symbol;Acc:MGI:108011]
Nr1h3	ENSCDRG00005006795	ENSJJAG00000020697	ENSMUSG00000029736	nuclear receptor subfamily 1, group H, member 3 [Source:MGI Symbol;Acc:MGI:1352462]
Nr1h5	nan	ENSJJAG00000018578	ENSMUSG00000002108	nuclear receptor subfamily 1, group H, member 5 [Source:MGI Symbol;Acc:MGI:3026618]
Nr1i2	ENSCDRG00005010792	ENSJJAG00000011379	ENSMUSG00000048938	nuclear receptor subfamily 1, group I, member 2 [Source:MGI Symbol;Acc:MGI:1337040]
Nr1i3	ENSCDRG00005017237	ENSJJAG00000009839	ENSMUSG00000022809	nuclear receptor subfamily 1, group I, member 3 [Source:MGI Symbol;Acc:MGI:1346307]
Nr2c2	ENSCDRG00005003539	ENSJJAG00000016580	ENSMUSG00000005677	nuclear receptor subfamily 2, group C, member 2 [Source:MGI Symbol;Acc:MGI:1352466]
Nr3c2	ENSCDRG00005019699	ENSJJAG00000014359	ENSMUSG00000005893	nuclear receptor subfamily 3, group C, member 2 [Source:MGI Symbol;Acc:MGI:99459]
Nr4a3	ENSCDRG00005015259	ENSJJAG00000004481	ENSMUSG00000031618	nuclear receptor subfamily 4, group A, member 3 [Source:MGI Symbol;Acc:MGI:1352457]
Nr5a2	ENSCDRG00005011572	nan	ENSMUSG00000028341	nuclear receptor subfamily 5, group A, member 2 [Source:MGI Symbol;Acc:MGI:1346834]
Nr6a1	ENSCDRG00005017082	ENSJJAG00000016130	ENSMUSG00000026398	nuclear receptor subfamily 6, group A, member 1 [Source:MGI Symbol;Acc:MGI:1352459]
Nrf1	ENSCDRG00005000576	ENSJJAG00000008041	ENSMUSG00000063972	nuclear respiratory factor 1 [Source:MGI Symbol;Acc:MGI:1332235]
Ovol1	ENSCDRG00005004438	ENSJJAG00000024400	ENSMUSG00000058440	ovo like zinc finger 1 [Source:MGI Symbol;Acc:MGI:1330290]
Pax1	ENSCDRG00005019717	ENSJJAG00000023177	ENSMUSG00000024922	paired box 1 [Source:MGI Symbol;Acc:MGI:97485]
Pax2	ENSCDRG00005018578	ENSJJAG00000000526	ENSMUSG00000037034	paired box 2 [Source:MGI Symbol;Acc:MGI:97486]
Pax5	ENSCDRG00005001265	ENSJJAG00000018900	ENSMUSG00000004231	paired box 5 [Source:MGI Symbol;Acc:MGI:97489]
Pax8	ENSCDRG00005012432	ENSJJAG00000001232	ENSMUSG00000014030	paired box 8 [Source:MGI Symbol;Acc:MGI:97492]
Pbx1	ENSCDRG00005004337	ENSJJAG00000011554	ENSMUSG00000026976	pre B cell leukemia homeobox 1 [Source:MGI Symbol;Acc:MGI:97495]
Pitx1	ENSCDRG00005002357	ENSJJAG00000019324	ENSMUSG00000052534	paired-like homeodomain transcription factor 1 [Source:MGI Symbol;Acc:MGI:107374]
Pou4f1	ENSCDRG00005009798	ENSJJAG00000020991	ENSMUSG00000021506	POU domain, class 4, transcription factor 1 [Source:MGI Symbol;Acc:MGI:102525]
Pou6f1	ENSCDRG00005014094	ENSJJAG00000012793	ENSMUSG00000048349	POU domain, class 6, transcription factor 1 [Source:MGI Symbol;Acc:MGI:102935]
Ppara	ENSCDRG00005012319	ENSJJAG00000020917	ENSMUSG00000009739	peroxisome proliferator activated receptor alpha [Source:MGI Symbol;Acc:MGI:104740]
Ppard	ENSCDRG00005008667	ENSJJAG00000004398	ENSMUSG00000022383	peroxisome proliferator activator receptor delta [Source:MGI Symbol;Acc:MGI:101884]
Pparg	ENSCDRG00005017141	ENSJJAG00000023734	ENSMUSG00000002250	peroxisome proliferator activated receptor gamma [Source:MGI Symbol;Acc:MGI:97747]
Preb	ENSCDRG00005007331	ENSJJAG00000001672	ENSMUSG00000000440	prolactin regulatory element binding [Source:MGI Symbol;Acc:MGI:1355326]
Purb	ENSCDRG00005002614	ENSJJAG00000012921	ENSMUSG00000045302	purine rich element binding protein B [Source:MGI Symbol;Acc:MGI:1338779]
Rarb	ENSCDRG00005003736	ENSJJAG00000000743	ENSMUSG00000094483	retinoic acid receptor, beta [Source:MGI Symbol;Acc:MGI:97857]
Rbpj	ENSCDRG00005013306	ENSJJAG00000024408	ENSMUSG00000017491	recombination signal binding protein for immunoglobulin kappa J region [Source:MGI Symbol;Acc:MGI:96522]
Rel	ENSCDRG00005003849	ENSJJAG00000015584	ENSMUSG00000039191	reticuloendotheliosis oncogene [Source:MGI Symbol;Acc:MGI:97897]
Rela	ENSCDRG00005004662	nan	ENSMUSG00000020275	v-rel reticuloendotheliosis viral oncogene homolog A (avian) [Source:MGI Symbol;Acc:MGI:103290]
Rfx1	ENSCDRG00005016416	ENSJJAG00000007901	ENSMUSG00000024927	regulatory factor X, 1 (influences HLA class II expression) [Source:MGI Symbol;Acc:MGI:105982]
Rfx3	ENSCDRG00005004007	ENSJJAG00000010280	ENSMUSG00000031706	regulatory factor X, 3 (influences HLA class II expression) [Source:MGI Symbol;Acc:MGI:106582]
Rfx5	ENSCDRG00005010605	ENSJJAG00000023680	ENSMUSG00000040929	regulatory factor X, 5 (influences HLA class II expression) [Source:MGI Symbol;Acc:MGI:1858421]
Rfx7	ENSCDRG00005014343	ENSJJAG00000004499	ENSMUSG00000005774	regulatory factor X, 7 [Source:MGI Symbol;Acc:MGI:2442675]
Rora	ENSCDRG00005010112	ENSJJAG00000018794	ENSMUSG00000037674	RAR-related orphan receptor alpha [Source:MGI Symbol;Acc:MGI:104661]
Rreb1	ENSCDRG00005009166	ENSJJAG00000019738	ENSMUSG00000032238	ras responsive element binding protein 1 [Source:MGI Symbol;Acc:MGI:2443664]
Rxra	ENSCDRG00005022298	ENSJJAG00000022734	ENSMUSG00000039087	retinoid X receptor alpha [Source:MGI Symbol;Acc:MGI:98214]
Sim2	ENSCDRG00005006306	ENSJJAG00000010920	ENSMUSG00000015846	single-minded family bHLH transcription factor 2 [Source:MGI Symbol;Acc:MGI:98307]
Smad1	ENSCDRG00005000018	ENSJJAG00000019141	ENSMUSG00000062713	SMAD family member 1 [Source:MGI Symbol;Acc:MGI:109452]
Smad2	ENSCDRG00005012465	ENSJJAG00000021902	ENSMUSG00000031681	SMAD family member 2 [Source:MGI Symbol;Acc:MGI:108051]
Smad3	ENSCDRG00005002780	ENSJJAG00000021414	ENSMUSG00000024563	SMAD family member 3 [Source:MGI Symbol;Acc:MGI:1201674]
Smad4	ENSCDRG00005009019	ENSJJAG00000008893	ENSMUSG00000032402	SMAD family member 4 [Source:MGI Symbol;Acc:MGI:894293]
Sox17	ENSCDRG00005020040	ENSJJAG00000021381	ENSMUSG00000024515	SRY (sex determining region Y)-box 17 [Source:MGI Symbol;Acc:MGI:107543]
Sox6	ENSCDRG00005016113	ENSJJAG00000019247	ENSMUSG00000025902	SRY (sex determining region Y)-box 6 [Source:MGI Symbol;Acc:MGI:98368]
Sp1	ENSCDRG00005005074	ENSJJAG00000013725	ENSMUSG00000051910	trans-acting transcription factor 1 [Source:MGI Symbol;Acc:MGI:98372]
Sp3	ENSCDRG00005001722	ENSJJAG00000011138	ENSMUSG00000001280	trans-acting transcription factor 3 [Source:MGI Symbol;Acc:MGI:1277166]
Sp4	ENSCDRG00005006199	ENSJJAG00000005918	ENSMUSG00000027109	trans-acting transcription factor 4 [Source:MGI Symbol;Acc:MGI:107595]
Spacdr	ENSCDRG00005016825	nan	ENSMUSG00000025323	sperm acrosome developmental regulator [Source:MGI Symbol;Acc:MGI:1926079]
Spi1	ENSCDRG00005001988	ENSJJAG00000019221	ENSMUSG00000029723	spleen focus forming virus (SFFV) proviral integration oncogene [Source:MGI Symbol;Acc:MGI:98282]
Srebf2	ENSCDRG00005003590	ENSJJAG00000018773	ENSMUSG00000002111	sterol regulatory element binding factor 2 [Source:MGI Symbol;Acc:MGI:107585]
Srf	ENSCDRG00005012609	ENSJJAG00000021937	ENSMUSG00000022463	serum response factor [Source:MGI Symbol;Acc:MGI:106658]
Stat3	ENSCDRG00005005349	ENSJJAG00000023580	ENSMUSG00000015605	signal transducer and activator of transcription 3 [Source:MGI Symbol;Acc:MGI:103038]
Stat5a	ENSCDRG00005005218	ENSJJAG00000020911	ENSMUSG00000004040	signal transducer and activator of transcription 5A [Source:MGI Symbol;Acc:MGI:103036]
Stat5b	ENSCDRG00005005157	ENSJJAG00000021714	ENSMUSG00000004043	signal transducer and activator of transcription 5B [Source:MGI Symbol;Acc:MGI:103035]
Tbx20	ENSCDRG00005004357	ENSJJAG00000017954	ENSMUSG00000020919	T-box 20 [Source:MGI Symbol;Acc:MGI:1888496]
Tbx21	ENSCDRG00005018980	ENSJJAG00000000813	ENSMUSG00000031965	T-box 21 [Source:MGI Symbol;Acc:MGI:1888984]
Tbx22	ENSCDRG00005021148	ENSJJAG00000013684	ENSMUSG00000001444	T-box 22 [Source:MGI Symbol;Acc:MGI:2389465]
Tbx3	ENSCDRG00005015059	nan	ENSMUSG00000031241	T-box 3 [Source:MGI Symbol;Acc:MGI:98495]
Tbx4	ENSCDRG00005005700	ENSJJAG00000015943	ENSMUSG00000018604	T-box 4 [Source:MGI Symbol;Acc:MGI:102556]
Tbx5	ENSCDRG00005014955	ENSJJAG00000017899	ENSMUSG00000000094	T-box 5 [Source:MGI Symbol;Acc:MGI:102541]
Tcf12	ENSCDRG00005013440	ENSJJAG00000014280	ENSMUSG00000018263	transcription factor 12 [Source:MGI Symbol;Acc:MGI:101877]
Tcf4	ENSCDRG00005020285	ENSJJAG00000018021	ENSMUSG00000032228	transcription factor 4 [Source:MGI Symbol;Acc:MGI:98506]
Tcf7	ENSCDRG00005003054	ENSJJAG00000000476	ENSMUSG00000053477	transcription factor 7, T cell specific [Source:MGI Symbol;Acc:MGI:98507]
Tead1	ENSCDRG00005018251	ENSJJAG00000020173	ENSMUSG00000000782	TEA domain family member 1 [Source:MGI Symbol;Acc:MGI:101876]
Tfap4	ENSCDRG00005007912	ENSJJAG00000018986	ENSMUSG00000055320	transcription factor AP4 [Source:MGI Symbol;Acc:MGI:103239]
Tfcp2l1	ENSCDRG00005011155	ENSJJAG00000011525	ENSMUSG00000005718	transcription factor CP2-like 1 [Source:MGI Symbol;Acc:MGI:2444691]
Tgif2lx1	nan	nan	ENSMUSG00000026380	TGFB-induced factor homeobox 2-like, X-linked 1 [Source:MGI Symbol;Acc:MGI:2387796]
Tgif2lx2	nan	nan	ENSMUSG00000100133	TGFB-induced factor homeobox 2-like, X-linked 2 [Source:MGI Symbol;Acc:MGI:3800824]
Thra	ENSCDRG00005006139	ENSJJAG00000023068	ENSMUSG00000100194	thyroid hormone receptor alpha [Source:MGI Symbol;Acc:MGI:98742]
Thrb	ENSCDRG00005003618	ENSJJAG00000006766	ENSMUSG00000058756	thyroid hormone receptor beta [Source:MGI Symbol;Acc:MGI:98743]
Trps1	ENSCDRG00005021761	ENSJJAG00000021617	ENSMUSG00000021779	transcriptional repressor GATA binding 1 [Source:MGI Symbol;Acc:MGI:1927616]
Ubp1	ENSCDRG00005012680	ENSJJAG00000022432	ENSMUSG00000038679	upstream binding protein 1 [Source:MGI Symbol;Acc:MGI:104889]
Vdr	ENSCDRG00005011877	ENSJJAG00000013784	ENSMUSG00000009741	vitamin D (1,25-dihydroxyvitamin D3) receptor [Source:MGI Symbol;Acc:MGI:103076]
Zbtb14	ENSCDRG00005012548	ENSJJAG00000015998	ENSMUSG00000022479	zinc finger and BTB domain containing 14 [Source:MGI Symbol;Acc:MGI:1195345]
Zbtb17	ENSCDRG00005003563	ENSJJAG00000008918	ENSMUSG00000049672	zinc finger and BTB domain containing 17 [Source:MGI Symbol;Acc:MGI:107410]
Zbtb7a	ENSCDRG00005004798	ENSJJAG00000006307	ENSMUSG00000006215	zinc finger and BTB domain containing 7a [Source:MGI Symbol;Acc:MGI:1335091]
Zbtb7b	ENSCDRG00005004259	ENSJJAG00000010760	ENSMUSG00000035011	zinc finger and BTB domain containing 7B [Source:MGI Symbol;Acc:MGI:102755]
Zfp174	nan	ENSJJAG00000018757	ENSMUSG00000028042	zinc finger protein 174 [Source:MGI Symbol;Acc:MGI:2686600]
Zfp281	nan	ENSJJAG00000006892	ENSMUSG00000054939	zinc finger protein 281 [Source:MGI Symbol;Acc:MGI:3029290]
Zfp367	nan	ENSJJAG00000006992	ENSMUSG00000041483	zinc finger protein 367 [Source:MGI Symbol;Acc:MGI:2442266]
Zfp457	nan	nan	ENSMUSG00000044934	zinc finger protein 457 [Source:MGI Symbol;Acc:MGI:2664334]
Zfp740	nan	nan	ENSMUSG00000055341	zinc finger protein 740 [Source:MGI Symbol;Acc:MGI:1915994]
Zhx1	ENSCDRG00005003624	ENSJJAG00000017221	ENSMUSG00000046897	zinc fingers and homeoboxes 1 [Source:MGI Symbol;Acc:MGI:109271]
Zhx3	ENSCDRG00005009932	ENSJJAG00000021855	ENSMUSG00000022361	zinc fingers and homeoboxes 3 [Source:MGI Symbol;Acc:MGI:2444772]
Zic1	nan	ENSJJAG00000012204	ENSMUSG00000035877	zinc finger protein of the cerebellum 1 [Source:MGI Symbol;Acc:MGI:106683]
Zic3	ENSCDRG00005011602	ENSJJAG00000022714	ENSMUSG00000032368	zinc finger protein of the cerebellum 3 [Source:MGI Symbol;Acc:MGI:106676]
Zscan10	ENSCDRG00005018626	ENSJJAG00000016024	ENSMUSG00000067860	zinc finger and SCAN domain containing 10 [Source:MGI Symbol;Acc:MGI:3040700]

## Sheet: Regulon index by species
Regulon index by species
Index of all significantly enriched regulons identified using the RTN analyses by species.
Arabian camel		Jerboa		Olive mouse		Arabian camel + Jerboa		Arabian camel + Olive mouse		Jerboa + Olive mouse		Arabian camel + Jerboa + Olive mouse
ensembl_gene_id	gene_name	ensembl_gene_id	gene_name	ensembl_gene_id	gene_name	ensembl_gene_id	gene_name	ensembl_gene_id	gene_name	ensembl_gene_id	gene_name	ensembl_gene_id	gene_name
ENSCDRG00005008653	AHCTF1	ENSJJAG00000013155	Aff3	ENSMUSG00000026628	Atf3	ENSMUSG00000024140	Epas1	ENSMUSG00000055053	Nfic	ENSMUSG00000026663	Atf6	ENSMUSG00000055053	Nfic
ENSCDRG00005012645	ALX4	ENSJJAG00000014016	Arnt2	ENSMUSG00000026663	Atf6	ENSMUSG00000003154	Foxj2	ENSMUSG00000021506	Pitx1	ENSMUSG00000044636	Csrnp2
ENSCDRG00005009995	CEBPE	ENSJJAG00000015836	Atf2	ENSMUSG00000053175	Bcl3	ENSMUSG00000032998	Foxj3	ENSMUSG00000029723	Spacdr	ENSMUSG00000012350	Ehf
ENSCDRG00005022302	EPAS1	ENSJJAG00000020891	Atf6	ENSMUSG00000026017	Carf	ENSMUSG00000034998	Foxn2			ENSMUSG00000036461	Elf1
ENSCDRG00005019700	FOXA2	ENSJJAG00000014294	Atf7	ENSMUSG00000028466	Creb3	ENSMUSG00000022286	Grhl2			ENSMUSG00000037174	Elf2
ENSCDRG00005021338	FOXJ2	ENSJJAG00000011635	Bach1	ENSMUSG00000044636	Csrnp2	ENSMUSG00000028654	Mycl			ENSMUSG00000013089	Etv5
ENSCDRG00005015630	FOXJ3	ENSJJAG00000017558	Bcl6	ENSMUSG00000025408	Ddit3	ENSMUSG00000038615	Nfe2l1			ENSMUSG00000042903	Foxo4
ENSCDRG00005022381	FOXN2	ENSJJAG00000018760	Bmal1	ENSMUSG00000014859	E2f4	ENSMUSG00000055053	Nfic			ENSMUSG00000017688	Hnf4g
ENSCDRG00005010498	FOXN4	ENSJJAG00000009499	Cebpg	ENSMUSG00000022053	Ebf2	ENSMUSG00000024515	Smad4			ENSMUSG00000028890	Mtf1
ENSCDRG00005010642	GATA4	ENSJJAG00000022276	Clock	ENSMUSG00000012350	Ehf	ENSMUSG00000026380	Tfcp2l1			ENSMUSG00000055053	Nfic
ENSCDRG00005015641	GRHL2	ENSJJAG00000013846	Creb1	ENSMUSG00000036461	Elf1					ENSMUSG00000026976	Pax8
ENSCDRG00005016419	HES6	ENSJJAG00000021391	Creb3l2	ENSMUSG00000037174	Elf2					ENSMUSG00000052534	Pbx1
ENSCDRG00005012880	MEOX1	ENSJJAG00000011909	Crebl2	ENSMUSG00000027186	Elf5					ENSMUSG00000039191	Rbpj
ENSCDRG00005013289	MYCL	ENSJJAG00000017839	Csrnp2	ENSMUSG00000013089	Etv5					ENSMUSG00000001280	Sp1
ENSCDRG00005022070	MYOG	ENSJJAG00000019404	Csrnp3	ENSMUSG00000035451	Foxa1
ENSCDRG00005018357	NFE2L1	ENSJJAG00000021190	Ctcf	ENSMUSG00000050295	Foxc1
ENSCDRG00005006280	NFIC	ENSJJAG00000000600	Dach1	ENSMUSG00000034227	Foxj1
ENSCDRG00005017830	NKX2-1	ENSJJAG00000023699	E2f6	ENSMUSG00000042903	Foxo4
ENSCDRG00005004925	NKX2-5	ENSJJAG00000023839	Ehf	ENSMUSG00000060261	Gtf2i
ENSCDRG00005002826	NKX6-2	ENSJJAG00000018266	Elf1	ENSMUSG00000023079	Gtf2ird1
ENSCDRG00005008289	NOBOX	ENSJJAG00000001703	Elf2	ENSMUSG00000019789	Hey2
ENSCDRG00005004717	Novel gene	ENSJJAG00000019031	Elf4	ENSMUSG00000032744	Heyl
ENSCDRG00005006546	Novel gene	ENSJJAG00000010296	Elk1	ENSMUSG00000020679	Hnf1b
ENSCDRG00005011572	NR5A2	ENSJJAG00000010853	Elk3	ENSMUSG00000017688	Hnf4g
ENSCDRG00005002357	PITX1	ENSJJAG00000006390	Elk4	ENSMUSG00000014704	Hoxa2
ENSCDRG00005009798	POU4F1	ENSJJAG00000000448	Novel gene	ENSMUSG00000079560	Hoxa3
ENSCDRG00005003736	RARB	ENSJJAG00000003456	Novel gene	ENSMUSG00000038253	Hoxa5
ENSCDRG00005016416	RFX1	ENSJJAG00000008041	Novel gene	ENSMUSG00000000690	Hoxb6
ENSCDRG00005009019	SMAD4	ENSJJAG00000008319	Novel gene	ENSMUSG00000079277	Hoxd3
ENSCDRG00005004357	TBX20	ENSJJAG00000010094	Novel gene	ENSMUSG00000018899	Irf1
ENSCDRG00005021148	TBX22	ENSJJAG00000011175	Novel gene	ENSMUSG00000029771	Irf5
ENSCDRG00005005700	TBX4	ENSJJAG00000011385	Novel gene	ENSMUSG00000041515	Irf8
ENSCDRG00005014955	TBX5	ENSJJAG00000012793	Novel gene	ENSMUSG00000002325	Irf9
ENSCDRG00005011155	TFCP2L1	ENSJJAG00000013784	Novel gene	ENSMUSG00000020653	Klf11
ENSCDRG00005016759	TSC22D4	ENSJJAG00000014385	Novel gene	ENSMUSG00000005148	Klf5
ENSCDRG00005011602	ZIC3	ENSJJAG00000015592	Novel gene	ENSMUSG00000028890	Mtf1
		ENSJJAG00000016574	Novel gene	ENSMUSG00000055053	Nfic
		ENSJJAG00000016719	Novel gene	ENSMUSG00000002108	Nr1h3
		ENSJJAG00000017196	Novel gene	ENSMUSG00000048938	Nr1h5
		ENSJJAG00000018533	Novel gene	ENSMUSG00000005677	Nr1i3
		ENSJJAG00000019403	Novel gene	ENSMUSG00000024922	Ovol1
		ENSJJAG00000019481	Novel gene	ENSMUSG00000037034	Pax1
		ENSJJAG00000019906	Novel gene	ENSMUSG00000004231	Pax2
		ENSJJAG00000023751	Novel gene	ENSMUSG00000014030	Pax5
		ENSJJAG00000023176	Epas1	ENSMUSG00000026976	Pax8
		ENSJJAG00000024273	Erg	ENSMUSG00000052534	Pbx1
		ENSJJAG00000007076	Esrrb	ENSMUSG00000021506	Pitx1
		ENSJJAG00000012656	Esrrg	ENSMUSG00000000440	Pparg
		ENSJJAG00000011471	Ets1	ENSMUSG00000045302	Preb
		ENSJJAG00000000366	Ets2	ENSMUSG00000039191	Rbpj
		ENSJJAG00000017438	Etv3	ENSMUSG00000005774	Rfx5
		ENSJJAG00000008806	Etv5	ENSMUSG00000062713	Sim2
		ENSJJAG00000015987	Etv6	ENSMUSG00000031681	Smad1
		ENSJJAG00000017530	Foxf2	ENSMUSG00000025902	Sox17
		ENSJJAG00000010589	Foxj2	ENSMUSG00000001280	Sp1
		ENSJJAG00000018049	Foxj3	ENSMUSG00000002111	Spi1
		ENSJJAG00000013688	Foxk1	ENSMUSG00000001444	Tbx21
		ENSJJAG00000003537	Foxk2	ENSMUSG00000018604	Tbx3
		ENSJJAG00000018954	Foxn3	ENSMUSG00000000782	Tcf7
		ENSJJAG00000011243	Foxo1	ENSMUSG00000005718	Tfap4
		ENSJJAG00000002701	Foxo3	ENSMUSG00000058756	Thra
		ENSJJAG00000013280	Foxo4	ENSMUSG00000029723	Tsc22d4
		ENSJJAG00000022621	Foxp1	ENSMUSG00000006215	Zbtb17
		ENSJJAG00000018131	Gabpa	ENSMUSG00000028042	Zbtb7b
		ENSJJAG00000021484	Grhl2	ENSMUSG00000055341	Zfp457
		ENSJJAG00000001491	Hif1a	ENSMUSG00000046897	Zfp740
		ENSJJAG00000000462	Hnf1a	ENSMUSG00000032368	Zic1
		ENSJJAG00000020210	Hnf4a	ENSMUSG00000023902	Zscan10
		ENSJJAG00000024184	Hnf4g
		ENSJJAG00000024049	Hsf1
		ENSJJAG00000023787	Irf6
		ENSJJAG00000001078	Jun
		ENSJJAG00000020757	Klf12
		ENSJJAG00000012086	Klf15
		ENSJJAG00000017200	Maff
		ENSJJAG00000009755	Mafg
		ENSJJAG00000021515	Mafk
		ENSJJAG00000007180	Mecom
		ENSJJAG00000022463	Mecp2
		ENSJJAG00000002371	Mef2a
		ENSJJAG00000004832	Mga
		ENSJJAG00000018472	Mitf
		ENSJJAG00000018474	Mnt
		ENSJJAG00000012657	Mtf1
		ENSJJAG00000011159	Mycl
		ENSJJAG00000007992	Mypop
		ENSJJAG00000010756	Myrf
		ENSJJAG00000003248	Nfatc3
		ENSJJAG00000006432	Nfe2l1
		ENSJJAG00000012495	Nfia
		ENSJJAG00000014906	Nfic
		ENSJJAG00000012047	Nfix
		ENSJJAG00000015958	Nfkb1
		ENSJJAG00000023303	Nfx1
		ENSJJAG00000017507	Nfya
		ENSJJAG00000011379	Nr1i2
		ENSJJAG00000016580	Nr2c2
		ENSJJAG00000014359	Nr3c2
		ENSJJAG00000004481	Nr4a3
		ENSJJAG00000016130	Nr6a1
		ENSJJAG00000001232	Pax8
		ENSJJAG00000011554	Pbx1
		ENSJJAG00000020917	Ppara
		ENSJJAG00000004398	Ppard
		ENSJJAG00000012921	Purb
		ENSJJAG00000024408	Rbpj
		ENSJJAG00000015584	Rel
		ENSJJAG00000010280	Rfx3
		ENSJJAG00000004499	Rfx7
		ENSJJAG00000018794	Rora
		ENSJJAG00000019738	Rreb1
		ENSJJAG00000022734	Rxra
		ENSJJAG00000021902	Smad2
		ENSJJAG00000021414	Smad3
		ENSJJAG00000008893	Smad4
		ENSJJAG00000019247	Sox6
		ENSJJAG00000013725	Sp1
		ENSJJAG00000011138	Sp3
		ENSJJAG00000005918	Sp4
		ENSJJAG00000018773	Srebf2
		ENSJJAG00000021937	Srf
		ENSJJAG00000023580	Stat3
		ENSJJAG00000020911	Stat5a
		ENSJJAG00000021714	Stat5b
		ENSJJAG00000014280	Tcf12
		ENSJJAG00000018021	Tcf4
		ENSJJAG00000020173	Tead1
		ENSJJAG00000011525	Tfcp2l1
		ENSJJAG00000006766	Thrb
		ENSJJAG00000021617	Trps1
		ENSJJAG00000022432	Ubp1
		ENSJJAG00000015998	Zbtb14
		ENSJJAG00000006307	Zbtb7a
		ENSJJAG00000018757	Zfp174
		ENSJJAG00000006892	Zfp281
		ENSJJAG00000006992	Zfp367
		ENSJJAG00000017221	Zhx1
		ENSJJAG00000021855	Zhx3
