# Supplementary material for: Reconstruction of the transcriptional regulatory networks in the kidney of desert-adapted species
Source: Commun Biol. 2025 Nov 28;8:1719. doi: 10.1038/s42003-025-09124-2 (PMC12663168; doi:10.1038/s42003-025-09124-2)
Supplement: Supplementary file 4 — Supplementary Data 3 [file 42003_2025_9124_MOESM4_ESM.xlsx]

## Sheet: ACamel_INSIG1
Arabian Camel_RT-qPCR validation
INSIG1
Sample Name	Target Name	Cт	Cт Mean	Cт SD
CC1	INSIG1	26.5908	26.5394	0.0727043
CC1	INSIG1	26.488	26.5394	0.0727043
CC2	INSIG1	24.5378	24.367	0.241587
CC2	INSIG1	24.1961	24.367	0.241587
CC3	INSIG1	27.6101	27.5335	0.108224
CC3	INSIG1	27.457	27.5335	0.108224
CC4	INSIG1	24.6026	24.6016	0.00135005
CC4	INSIG1	24.6007	24.6016	0.00135005
CC5	INSIG1	27.8885	27.874	0.0204584
CC5	INSIG1	27.8595	27.874	0.0204584
CD1	INSIG1	32.6619	32.6396	0.0314948
CD1	INSIG1	32.6174	32.6396	0.0314948
CD2	INSIG1	30.3865	30.4808	0.133269
CD2	INSIG1	30.575	30.4808	0.133269
CD3	INSIG1	29.556	29.509	0.0663951
CD3	INSIG1	29.4621	29.509	0.0663951
CD4	INSIG1	29.3781	29.3023	0.1071
CD4	INSIG1	29.2266	29.3023	0.1071
CD5	INSIG1	28.5338	28.7006	0.235902
CD5	INSIG1	28.8674	28.7006	0.235902
CR1	INSIG1	28.8879	28.7289	0.224863
CR1	INSIG1	28.5699	28.7289	0.224863
CR2	INSIG1	26.9789	26.9991	0.0285412
CR2	INSIG1	27.0193	26.9991	0.0285412
CR3	INSIG1	30.86	30.992	0.186699
CR3	INSIG1	31.124	30.992	0.186699
CR4	INSIG1	27.2764	27.2224	0.0763445
CR4	INSIG1	27.1685	27.2224	0.0763445
CR5	INSIG1	31.7158	31.5189	0.278537
CR5	INSIG1	31.3219	31.5189	0.278537
MC1	INSIG1	32.7836	32.6714	0.158666
MC1	INSIG1	32.5592	32.6714	0.158666
MC2	INSIG1	27.5726	27.7298	0.222337
MC2	INSIG1	27.887	27.7298	0.222337
MC3	INSIG1	31.3508	31.2675	0.117801
MC3	INSIG1	31.1842	31.2675	0.117801
MC4	INSIG1	28.7951	28.8648	0.0986358
MC4	INSIG1	28.9346	28.8648	0.0986358
MC5	INSIG1	26.5437	26.5945	0.071883
MC5	INSIG1	26.6454	26.5945	0.071883
MD1	INSIG1	29.011	28.875	0.192331
MD1	INSIG1	28.739	28.875	0.192331
MD2	INSIG1	31.5065	31.5033	0.00448442
MD2	INSIG1	31.5001	31.5033	0.00448442
MD3	INSIG1	30.9432	30.5639	0.536382
MD3	INSIG1	30.1846	30.5639	0.536382
MD4	INSIG1	30.5605	30.5115	0.0692935
MD4	INSIG1	30.4626	30.5115	0.0692935
MD5	INSIG1	29.433	29.3133	0.169263
MD5	INSIG1	29.1936	29.3133	0.169263
MR1	INSIG1	30.7388	30.5589	0.25433
MR1	INSIG1	30.3791	30.5589	0.25433
MR2	INSIG1	29.0306	28.9951	0.0502431
MR2	INSIG1	28.9596	28.9951	0.0502431
MR3	INSIG1	30.4869	30.8797	0.555474
MR3	INSIG1	31.2725	30.8797	0.555474
MR4	INSIG1	29.4783	29.7164	0.336785
MR4	INSIG1	29.9546	29.7164	0.336785
MR5	INSIG1	29.829	29.8436	0.0206756
MR5	INSIG1	29.8583	29.8436	0.0206756

## Sheet: ACamel_SREBF1
Arabian Camel_RT-qPCR validation
SREBF1
Sample Name	Target Name	Cт	Cт Mean	Cт SD
CC1	SREBF1	25.4947	25.3612	0.188748
CC1	SREBF1	25.2278	25.3612	0.188748
CC2	SREBF1	23.5365	23.4018	0.190473
CC2	SREBF1	23.2671	23.4018	0.190473
CC3	SREBF1	25.9406	25.9027	0.0535312
CC3	SREBF1	25.8649	25.9027	0.0535312
CC4	SREBF1	22.5645	22.4732	0.129064
CC4	SREBF1	22.3819	22.4732	0.129064
CC5	SREBF1	27.0601	27.0232	0.0521299
CC5	SREBF1	26.9863	27.0232	0.0521299
CD1	SREBF1	30.9266	30.9446	0.0253906
CD1	SREBF1	30.9625	30.9446	0.0253906
CD2	SREBF1	28.2979	28.2352	0.0886109
CD2	SREBF1	28.1725	28.2352	0.0886109
CD3	SREBF1	26.7862	26.5758	0.297646
CD3	SREBF1	26.3653	26.5758	0.297646
CD4	SREBF1	26.9933	27.0171	0.0337836
CD4	SREBF1	27.041	27.0171	0.0337836
CD5	SREBF1	26.784	26.7508	0.046955
CD5	SREBF1	26.7176	26.7508	0.046955
CR1	SREBF1	27.3062	27.4365	0.184258
CR1	SREBF1	27.5668	27.4365	0.184258
CR2	SREBF1	25.3334	25.1783	0.219253
CR2	SREBF1	25.0233	25.1783	0.219253
CR3	SREBF1	28.8538	28.8797	0.036574
CR3	SREBF1	28.9055	28.8797	0.036574
CR4	SREBF1	24.7955	24.8837	0.124775
CR4	SREBF1	24.972	24.8837	0.124775
CR5	SREBF1	29.2209	29.1811	0.0562907
CR5	SREBF1	29.1413	29.1811	0.0562907
MC1	SREBF1	28.1668	28.074	0.131223
MC1	SREBF1	27.9812	28.074	0.131223
MC2	SREBF1	27.6751	27.6973	0.0314948
MC2	SREBF1	27.7196	27.6973	0.0314948
MC3	SREBF1	26.5839	26.3231	0.368794
MC3	SREBF1	26.0624	26.3231	0.368794
MC4	SREBF1	26.8707	26.9097	0.0551362
MC4	SREBF1	26.9487	26.9097	0.0551362
MC5	SREBF1	26.1131	26.1473	0.0484129
MC5	SREBF1	26.1815	26.1473	0.0484129
MD1	SREBF1	28.0693	28.2194	0.212196
MD1	SREBF1	28.3694	28.2194	0.212196
MD2	SREBF1	27.9673	28.1754	0.294231
MD2	SREBF1	28.3835	28.1754	0.294231
MD3	SREBF1	27.9936	28.1213	0.180625
MD3	SREBF1	28.249	28.1213	0.180625
MD4	SREBF1	28.6235	28.5382	0.120613
MD4	SREBF1	28.4529	28.5382	0.120613
MD5	SREBF1	27.7887	27.6933	0.134875
MD5	SREBF1	27.5979	27.6933	0.134875
MR1	SREBF1	27.8878	27.8237	0.0905935
MR1	SREBF1	27.7597	27.8237	0.0905935
MR2	SREBF1	26.8566	26.8593	0.00379254
MR2	SREBF1	26.8619	26.8593	0.00379254
MR3	SREBF1	27.9246	27.9874	0.088886
MR3	SREBF1	28.0503	27.9874	0.088886
MR4	SREBF1	28.608	28.5765	0.0445111
MR4	SREBF1	28.545	28.5765	0.0445111
MR5	SREBF1	28.5876	28.5633	0.0342947
MR5	SREBF1	28.5391	28.5633	0.0342947

## Sheet: ACamel_SREBF2
Arabian Camel_RT-qPCR validation
SREBF2
Sample Name	Target Name	Cт	Cт Mean	Cт SD
CC1	SREBF2	24.8288	24.5718	0.363393
CC1	SREBF2	24.3149	24.5718	0.363393
CC2	SREBF2	22.6457	22.6038	0.059336
CC2	SREBF2	22.5618	22.6038	0.059336
CC3	SREBF2	25.2	25.1011	0.139848
CC3	SREBF2	25.0022	25.1011	0.139848
CC4	SREBF2	21.4023	21.3407	0.0871246
CC4	SREBF2	21.2791	21.3407	0.0871246
CC5	SREBF2	26.0029	26.0521	0.0696671
CC5	SREBF2	26.1014	26.0521	0.0696671
CD1	SREBF2	30.0412	30.1044	0.0893432
CD1	SREBF2	30.1676	30.1044	0.0893432
CD2	SREBF2	26.4261	26.509	0.117198
CD2	SREBF2	26.5919	26.509	0.117198
CD3	SREBF2	25.9349	25.7731	0.228913
CD3	SREBF2	25.6112	25.7731	0.228913
CD4	SREBF2	25.3132	25.4365	0.174364
CD4	SREBF2	25.5597	25.4365	0.174364
CD5	SREBF2	25.638	25.588	0.0707298
CD5	SREBF2	25.538	25.588	0.0707298
CR1	SREBF2	26.6365	26.5286	0.15267
CR1	SREBF2	26.4206	26.5286	0.15267
CR2	SREBF2	24.822	24.8221	0.000215792
CR2	SREBF2	24.8223	24.8221	0.000215792
CR3	SREBF2	27.5374	27.5269	0.0149085
CR3	SREBF2	27.5163	27.5269	0.0149085
CR4	SREBF2	23.9844	23.8872	0.137462
CR4	SREBF2	23.79	23.8872	0.137462
CR5	SREBF2	28.8814	29.0191	0.194708
CR5	SREBF2	29.1568	29.0191	0.194708
MC1	SREBF2	26.5872	26.4236	0.231404
MC1	SREBF2	26.26	26.4236	0.231404
MC2	SREBF2	25.3078	25.3049	0.0041486
MC2	SREBF2	25.3019	25.3049	0.0041486
MC3	SREBF2	24.9786	25.1125	0.189464
MC3	SREBF2	25.2465	25.1125	0.189464
MC4	SREBF2	23.2942	23.3546	0.0853713
MC4	SREBF2	23.4149	23.3546	0.0853713
MC5	SREBF2	24.0673	24.0196	0.0674255
MC5	SREBF2	23.972	24.0196	0.0674255
MD1	SREBF2	26.913	26.8359	0.108953
MD1	SREBF2	26.7589	26.8359	0.108953
MD2	SREBF2	25.913	26.0153	0.144648
MD2	SREBF2	26.1176	26.0153	0.144648
MD3	SREBF2	26.1103	26.3089	0.280794
MD3	SREBF2	26.5074	26.3089	0.280794
MD4	SREBF2	26.7206	26.651	0.0984618
MD4	SREBF2	26.5814	26.651	0.0984618
MD5	SREBF2	25.9598	26.0287	0.0973599
MD5	SREBF2	26.0975	26.0287	0.0973599
MR1	SREBF2	26.0383	25.9006	0.19479
MR1	SREBF2	25.7628	25.9006	0.19479
MR2	SREBF2	24.4157	24.4074	0.0118429
MR2	SREBF2	24.399	24.4074	0.0118429
MR3	SREBF2	26.2555	26.3482	0.13116
MR3	SREBF2	26.441	26.3482	0.13116
MR4	SREBF2	26.0362	26.1	0.0901889
MR4	SREBF2	26.1637	26.1	0.0901889
MR5	SREBF2	26.9601	26.9774	0.0244411
MR5	SREBF2	26.9946	26.9774	0.0244411

## Sheet: Jerboa_INSIG1
Jerboa_RT-qPCR validation
INSIG1
Sample Name	Target Name	Cт	Cт Mean	Cт SD
CM1	Insig1	19.5213	19.4476	0.104276
CM1	Insig1	19.3738	19.4476	0.104276
CM2	Insig1	18.9766	18.9328	0.0619039
CM2	Insig1	18.889	18.9328	0.0619039
CM3	Insig1	19.2381	19.2857	0.0672637
CM3	Insig1	19.3332	19.2857	0.0672637
CM4	Insig1	19.8098	19.7991	0.0151351
CM4	Insig1	19.7884	19.7991	0.0151351
CM5	Insig1	19.2269	19.1907	0.0512843
CM5	Insig1	19.1544	19.1907	0.0512843
DM1	Insig1	19.4955	19.4689	0.0376961
DM1	Insig1	19.4422	19.4689	0.0376961
DM2	Insig1	19.3785	19.3607	0.0252247
DM2	Insig1	19.3428	19.3607	0.0252247
DM3	Insig1	19.2492	19.1703	0.111544
DM3	Insig1	19.0915	19.1703	0.111544
DM4	Insig1	18.866	18.9206	0.0771631
DM4	Insig1	18.9752	18.9206	0.0771631
DM5	Insig1	18.0405	18.0265	0.0198407
DM5	Insig1	18.0124	18.0265	0.0198407
RM1	Insig1	19.5663	19.4832	0.117511
RM1	Insig1	19.4001	19.4832	0.117511
RM2	Insig1	18.4091	18.4405	0.0443479
RM2	Insig1	18.4719	18.4405	0.0443479
RM3	Insig1	19.1186	19.1756	0.0806927
RM3	Insig1	19.2327	19.1756	0.0806927
RM4	Insig1	20.224	20.312	0.124485
RM4	Insig1	20.4	20.312	0.124485
RM5	Insig1	18.9285	18.8861	0.0599942
RM5	Insig1	18.8437	18.8861	0.0599942

## Sheet: Jerboa_SREBF1
Jerboa_RT-qPCR validation
SREBF1
Sample Name	Target Name	Cт	Cт Mean	Cт SD
CM1	Srebf1	21.7346	21.6763	0.0823799
CM1	Srebf1	21.6181	21.6763	0.0823799
CM2	Srebf1	22.4107	22.3527	0.0820225
CM2	Srebf1	22.2947	22.3527	0.0820225
CM3	Srebf1	22.7955	22.7254	0.0991591
CM3	Srebf1	22.6553	22.7254	0.0991591
CM4	Srebf1	22.7017	22.7195	0.0251708
CM4	Srebf1	22.7373	22.7195	0.0251708
CM5	Srebf1	22.4568	22.4904	0.0475228
CM5	Srebf1	22.524	22.4904	0.0475228
DM1	Srebf1	22.796	22.7264	0.098393
DM1	Srebf1	22.6568	22.7264	0.098393
DM2	Srebf1	22.829	22.7997	0.0414239
DM2	Srebf1	22.7704	22.7997	0.0414239
DM3	Srebf1	22.5538	22.5389	0.0210181
DM3	Srebf1	22.5241	22.5389	0.0210181
DM4	Srebf1	22.3999	22.4558	0.079054
DM4	Srebf1	22.5117	22.4558	0.079054
DM5	Srebf1	21.6211	21.6038	0.0243386
DM5	Srebf1	21.5866	21.6038	0.0243386
RM1	Srebf1	21.8552	21.8637	0.0120048
RM1	Srebf1	21.8722	21.8637	0.0120048
RM2	Srebf1	21.3876	21.3994	0.016825
RM2	Srebf1	21.4113	21.3994	0.016825
RM3	Srebf1	22.2606	22.2462	0.0203006
RM3	Srebf1	22.2319	22.2462	0.0203006
RM4	Srebf1	21.8383	21.8941	0.0789124
RM4	Srebf1	21.9499	21.8941	0.0789124
RM5	Srebf1	21.5681	21.5695	0.00187065
RM5	Srebf1	21.5708	21.5695	0.00187065

## Sheet: Jerboa_SREBF2
Jerboa_RT-qPCR validation
SREBF1
Sample Name	Target Name	Cт	Cт Mean	Cт SD
CM1	Srebf2	21.3952	21.3681	0.0381979
CM1	Srebf2	21.3411	21.3681	0.0381979
CM2	Srebf2	21.6256	21.5997	0.0365605
CM2	Srebf2	21.5739	21.5997	0.0365605
CM3	Srebf2	21.7975	21.7441	0.0755825
CM3	Srebf2	21.6906	21.7441	0.0755825
CM4	Srebf2	21.7556	21.7295	0.037007
CM4	Srebf2	21.7033	21.7295	0.037007
CM5	Srebf2	21.7552	21.7664	0.0157838
CM5	Srebf2	21.7775	21.7664	0.0157838
DM1	Srebf2	22.3524	22.3018	0.071508
DM1	Srebf2	22.2512	22.3018	0.071508
DM2	Srebf2	21.8049	21.8734	0.0968541
DM2	Srebf2	21.9419	21.8734	0.0968541
DM3	Srebf2	21.9232	21.9656	0.0599645
DM3	Srebf2	22.008	21.9656	0.0599645
DM4	Srebf2	21.8818	21.9065	0.0349556
DM4	Srebf2	21.9312	21.9065	0.0349556
DM5	Srebf2	20.8523	20.8097	0.0603489
DM5	Srebf2	20.767	20.8097	0.0603489
RM1	Srebf2	21.9368	21.9441	0.0104174
RM1	Srebf2	21.9515	21.9441	0.0104174
RM2	Srebf2	21.4373	21.4286	0.0122624
RM2	Srebf2	21.4199	21.4286	0.0122624
RM3	Srebf2	21.959	21.9614	0.00346481
RM3	Srebf2	21.9639	21.9614	0.00346481
RM4	Srebf2	22.5899	22.5779	0.0170098
RM4	Srebf2	22.5659	22.5779	0.0170098
RM5	Srebf2	21.6252	21.6102	0.0212016
RM5	Srebf2	21.5952	21.6102	0.0212016

## Sheet: ACamel_SREFBPtargets
ACamel_RT-qPCR validation
SREBP1 / SREBP2 target genes
Sample Name	Target Name	Cт	Cт Mean	Cт SD	Target Name	Cт	Cт Mean	Cт SD
CC1	IDI1	29.34
CC1	IDI1	29.358	29.349	0.0127279
CC2	IDI1	26.319
CC2	IDI1	26.477	26.398	0.111723
CC3	IDI1	31.361
CC3	IDI1	31.35	31.3555	0.00777817
CC4	IDI1	27.368
CC4	IDI1	27.3	27.334	0.0480833
CC5	IDI1	28.62
CC5	IDI1	28.82	28.72	0.141421
CD1	IDI1	28.598
CD1	IDI1	28.667	28.6325	0.0487904
CD2	IDI1	29.443
CD2	IDI1	29.442	29.4425	0.000707107
CD3	IDI1	27.982
CD3	IDI1	27.977	27.9795	0.00353553
CD4	IDI1	29.487
CD4	IDI1	29.583	29.535	0.0678823
CD5	IDI1	30.938
CD5	IDI1	30.652	30.795	0.202233
CR1	IDI1	25.43
CR1	IDI1	25.133	25.2815	0.210011
CR2	IDI1	28.28
CR2	IDI1	28.201	28.2405	0.0558614
CR3	IDI1	29.003
CR3	IDI1	29.012	29.0075	0.00636396
CR4	IDI1	25.691
CR4	IDI1	25.669	25.68	0.0155563
CR5	IDI1	29.691
CR5	IDI1	29.888	29.7895	0.1393
MC1	IDI1	25.975			ACSS2	27.832
MC1	IDI1	25.947	25.961	0.019799	ACSS2	27.749	27.7905	0.0586899
MC2	IDI1	23.141			ACSS2	25.499
MC2	IDI1	23.01	23.0755	0.092631	ACSS2	25.258	25.3785	0.170413
MC3	IDI1	25.221			ACSS2	27.779
MC3	IDI1	25.033	25.127	0.132936	ACSS2	27.427	27.603	0.248902
MC4	IDI1	24.828			ACSS2	26.705
MC4	IDI1	24.875	24.8515	0.033234	ACSS2	26.929	26.817	0.158392
MC5	IDI1	24.034			ACSS2	26.786
MC5	IDI1	24.079	24.0565	0.0318198	ACSS2	26.69	26.738	0.0678823
MD1	IDI1	25.608			ACSS2	26.6
MD1	IDI1	25.857	25.7325	0.17607	ACSS2	26.462	26.531	0.0975807
MD2	IDI1	25.81			ACSS2	26.711
MD2	IDI1	25.287	25.5485	0.369817	ACSS2	26.722	26.7165	0.00777817
MD3	IDI1	25.531			ACSS2	26.694
MD3	IDI1	25.485	25.508	0.0325269	ACSS2	26.375	26.5345	0.225567
MD4	IDI1	24.972			ACSS2	25.906
MD4	IDI1	24.58	24.776	0.277186	ACSS2	25.661	25.7835	0.173241
MD5	IDI1	26.339			ACSS2	27.474
MD5	IDI1	26.335	26.337	0.00282843	ACSS2	27.414	27.444	0.0424264
MR1	IDI1	24.048			ACSS2	25.966
MR1	IDI1	24.11	24.079	0.0438406	ACSS2	26.041	26.0035	0.053033
MR2	IDI1	23.889			ACSS2	25.819
MR2	IDI1	23.829	23.859	0.0424264	ACSS2	25.43	25.6245	0.275065
MR3	IDI1	23.98			ACSS2	25.914
MR3	IDI1	23.952	23.966	0.019799	ACSS2	25.862	25.888	0.0367696
MR4	IDI1	23.342			ACSS2	25.196
MR4	IDI1	23.196	23.269	0.103238	ACSS2	25.246	25.221	0.0353553
MR5	IDI1	23.07			ACSS2	24.712
MR5	IDI1	22.979	23.0245	0.0643467	ACSS2	24.729	24.7205	0.0120208

## Sheet: Jerboa_SREBPtargets
Jerboa_RT-qPCR validation
SREBP1 / SREBP2 target genes
Sample Name	Target Name	Cт	Cт Mean	Cт SD
MC1	APOE	16.57354546	16.35810089	0.30468598
MC1	APOE	16.14265442	16.35810089	0.30468598
MC2	APOE	19.54024506	19.41351891	0.179217845
MC2	APOE	19.28679276	19.41351891	0.179217845
MC3	APOE	19.68934631	19.57100677	0.167357385														TRUE	0.232810378	TRUE	3	12	1	85.15446472				N	N	N	N	N	N	N	N	N
MC3	APOE	19.45266724	19.57100677	0.167357385														TRUE	0.232810378	TRUE	3	9	1	85.30348969				N	N	N	N	N	N	N	N	N
MC4	APOE	19.09380722	19.0087471	0.120293178														TRUE	0.232810378	TRUE	3	15	1	85.15446472				N	N	N	N	N	N	N	N	N
MC4	APOE	18.92368698	19.0087471	0.120293178														TRUE	0.232810378	TRUE	3	14	1	85.15446472				N	N	N	N	N	N	N	N	N
MC5	APOE	20.21844864	20.22830582	0.013941503														TRUE	0.232810378	TRUE	3	15	1	85.29841614				N	N	N	N	N	N	N	N	N
MC5	APOE	20.2381649	20.22830582	0.013941503														TRUE	0.232810378	TRUE	3	15	1	85.14941406				N	N	N	N	N	N	N	N	N
DM1	APOE	20.84976196	20.85478973	0.00711169														TRUE	0.232810378	TRUE	3	15	1	85.30110168				N	N	N	N	N	N	N	N	N
DM1	APOE	20.85981941	20.85478973	0.00711169														TRUE	0.232810378	TRUE	3	15	1	85.30110168				N	N	N	N	N	N	N	N	N
DM2	APOE	21.26274681	21.05823326	0.289225847														TRUE	0.232810378	TRUE	3	14	1	85.45250702				N	N	N	N	N	N	N	N	N
DM2	APOE	20.85371971	21.05823326	0.289225847														TRUE	0.232810378	TRUE	3	14	1	85.45250702				N	N	N	N	N	N	N	N	N
DM3	APOE	19.97356796	19.95065689	0.0323998
DM3	APOE	19.92774773	19.95065689	0.0323998
DM4	APOE	19.68199921	19.73638153	0.076908223
DM4	APOE	19.79076385	19.73638153	0.076908223
DM5	APOE	21.32468414	21.28572845	0.055093013
DM5	APOE	21.24677086	21.28572845	0.055093013
RM1	APOE	18.23949814	18.21120071	0.040018599
RM1	APOE	18.18290329	18.21120071	0.040018599
RM2	APOE	20.08055115	19.98770332	0.131306648
RM2	APOE	19.8948555	19.98770332	0.131306648
RM3	APOE	17.82434654	18.00119019	0.250094682
RM3	APOE	18.17803383	18.00119019	0.250094682
RM4	APOE	20.314291	20.26947784	0.063375376
RM4	APOE	20.22466469	20.26947784	0.063375376
RM5	APOE	21.24782753	21.39668274	0.210511714
RM5	APOE	21.54553604	21.39668274	0.210511714
MC1	FOXO3	22.60121727	22.41055298	0.269638687
MC1	FOXO3	22.21989059	22.41055298	0.269638687
MC2	FOXO3	21.7973671	21.82683563	0.041673455
MC2	FOXO3	21.85630226	21.82683563	0.041673455
MC3	FOXO3	21.89017487	21.79381561	0.136272565
MC3	FOXO3	21.69745636	21.79381561	0.136272565
MC4	FOXO3	20.80378342	20.74523926	0.082795292
MC4	FOXO3	20.68669319	20.74523926	0.082795292
MC5	FOXO3	21.12532806	21.08347321	0.059191708
MC5	FOXO3	21.04161835	21.08347321	0.059191708
DM1	FOXO3	22.3476429	22.41181946	0.090759359
DM1	FOXO3	22.47599602	22.41181946	0.090759359
DM2	FOXO3	22.20706558	22.14752197	0.08420603
DM2	FOXO3	22.08798027	22.14752197	0.08420603
DM3	FOXO3	22.04161644	22.00384521	0.05341658
DM3	FOXO3	21.96607399	22.00384521	0.05341658
DM4	FOXO3	21.84324265	21.93454742	0.129124463
DM4	FOXO3	22.0258522	21.93454742	0.129124463
DM5	FOXO3	21.83125496	21.86136627	0.042582478
DM5	FOXO3	21.89147568	21.86136627	0.042582478
RM1	FOXO3	22.32992363	22.39387894	0.090445116
RM1	FOXO3	22.45783234	22.39387894	0.090445116
RM2	FOXO3	23.32618904	22.96933556	0.504667044
RM2	FOXO3	22.61248207	22.96933556	0.504667044
RM3	FOXO3	22.59786415	22.60806274	0.014422989
RM3	FOXO3	22.61826134	22.60806274	0.014422989
RM4	FOXO3	22.23910713	22.20669556	0.04583554
RM4	FOXO3	22.17428589	22.20669556	0.04583554
RM5	FOXO3	22.89743042	22.80800629	0.126463473
RM5	FOXO3	22.71858406	22.80800629	0.126463473
